# Supplementary material for: A Comparative Study of Brain Injury Biomarker S100β During General and Spinal Anesthesia for Caesarean Delivery: A Prospective Study
Source: Medicina (Kaunas). 2025 Jul 30;61(8):1382. doi: 10.3390/medicina61081382 (PMC12387830; doi:10.3390/medicina61081382)
Supplement: Supplementary file 1 [file medicina-61-01382-s001.zip]

Archive with 1 entries (1 files):
- medicina-3675712-supplementary.pdf
